# Supplementary material for: Complement C1q (C1qA, C1qB, and C1qC) May Be a Potential Prognostic Factor and an Index of Tumor Microenvironment Remodeling in Osteosarcoma
Source: Front Oncol. 2021 May 17;11:642144. doi: 10.3389/fonc.2021.642144 (PMC8166322; doi:10.3389/fonc.2021.642144)
Supplement: Supplementary file 3 [file Table_2.xlsx]

## Sheet: Sheet1
Clinicopathological characteristics statistics of OS patients from TCGA and TARGET
Id	Age	Primary tumor site	Primary site progression	Histologic response	Percent necrosis at Definitive Surgery
TARGET-40-NAAFJT	>=18	Leg	No	<=50	<=50
TARGET-40-NAAGKC	<=12	Leg	No	<=50	<=50
TARGET-40-NAAGKG	>=18	Leg	No	<=50	<=50
TARGET-40-PALIXF	13~18	Leg	Yes	<=50	<=50
TARGET-40-PAMHYN	<=12	Leg	No	<=50	<=50
TARGET-40-PANFZN	13~18	Leg	No	<=50	<=50
TARGET-40-PATEEM	13~18	Leg	No	<=50	<=50
TARGET-40-0A4HY5	>=18	Leg	unknow	<=50	>50
TARGET-40-0A4I0Q	>=18	Leg	No	<=50	>50
TARGET-40-0A4I0U	>=18	Arm	unknow	<=50	>50
TARGET-40-0A4I3S	>=18	Pelvis	No	<=50	<=50
TARGET-40-0A4I9K	>=18	Arm	unknow	<=50	unknow
TARGET-40-NAAFJW	>=18	Leg	unknow	<=50	<=50
TARGET-40-NAAFKF	13~18	Leg	unknow	<=50	>50
TARGET-40-NAAGJN	>=18	Leg	Yes	<=50	<=50
TARGET-40-NAAGKI	>=18	Leg	No	<=50	>50
TARGET-40-NAAGZZ	13~18	Leg	No	<=50	>50
TARGET-40-NAAHCJ	13~18	Leg	unknow	<=50	<=50
TARGET-40-NAAHCN	13~18	Leg	No	<=50	unknow
TARGET-40-NAAHCX	<=12	Leg	No	<=50	<=50
TARGET-40-NAAHDB	<=12	Leg	No	<=50	<=50
TARGET-40-NAAHDE	<=12	Arm	unknow	<=50	>50
TARGET-40-NAAHDF	<=12	Leg	unknow	<=50	<=50
TARGET-40-NAAIBL	13~18	Leg	No	<=50	>50
TARGET-40-PANDMD	13~18	Leg	No	<=50	<=50
TARGET-40-PANGCY	13~18	Pelvis	unknow	<=50	>50
TARGET-40-PANPUM	13~18	Arm	unknow	<=50	>50
TARGET-40-PANVJJ	13~18	Leg	No	<=50	>50
TARGET-40-PANVLW	13~18	Leg	No	<=50	<=50
TARGET-40-PAPVYW	<=12	Leg	unknow	<=50	>50
TARGET-40-PARGNA	<=12	Leg	unknow	<=50	>50
TARGET-40-PARVEF	13~18	Leg	unknow	<=50	<=50
TARGET-40-PASEHK	13~18	Leg	No	<=50	unknow
TARGET-40-PASNZV	13~18	Leg	unknow	<=50	>50
TARGET-40-PASRNE	<=12	Leg	No	<=50	<=50
TARGET-40-PATADX	13~18	Pelvis	unknow	<=50	unknow
TARGET-40-PATAWV	13~18	Leg	No	<=50	<=50
TARGET-40-PATEJE	13~18	Leg	unknow	<=50	<=50
TARGET-40-PAUTYB	<=12	Leg	No	<=50	<=50
TARGET-40-PAUVUL	<=12	Leg	unknow	<=50	>50
TARGET-40-PAUXPZ	<=12	Leg	No	<=50	>50
TARGET-40-PAVCHD	13~18	Leg	unknow	<=50	>50
TARGET-40-PAVLIB	13~18	Arm	unknow	<=50	>50
TARGET-40-PAVLPS	13~18	Leg	unknow	<=50	>50
TARGET-40-PAVMEM	<=12	Leg	unknow	<=50	<=50
TARGET-40-PAVMMV	13~18	Leg	unknow	<=50	unknow
TARGET-40-PAVRYF	<=12	Leg	unknow	<=50	>50
TARGET-40-NAAFJK	13~18	Leg	No	<=50	<=50
TARGET-40-NAAGJM	<=12	Leg	No	<=50	<=50
TARGET-40-NAAGJP	>=18	Pelvis	Yes	<=50	<=50
TARGET-40-NAAGKF	>=18	Arm	Yes	<=50	<=50
TARGET-40-NAAHBL	13~18	Arm	No	<=50	unknow
TARGET-40-PALPAX	13~18	Leg	No	<=50	unknow
TARGET-40-PAUBIT	<=12	Leg	No	<=50	<=50
TARGET-40-NAAFKH	>=18	Leg	No	>=90	>50
TARGET-40-NAAHDN	<=12	Leg	No	>=90	>50
TARGET-40-NAAGJY	<=12	Leg	unknow	>=90	unknow
TARGET-40-NAAHBY	13~18	Leg	unknow	>=90	unknow
TARGET-40-NAAHCH	13~18	Leg	unknow	>=90	unknow
TARGET-40-NAAHCI	<=12	Leg	unknow	>=90	unknow
TARGET-40-NAAHCT	13~18	Arm	No	>=90	unknow
TARGET-40-NAAHDL	13~18	Leg	No	>=90	>50
TARGET-40-NAAIBV	>=18	Leg	unknow	>=90	unknow
TARGET-40-PAIXFY	13~18	Leg	unknow	>=90	unknow
TARGET-40-PALECC	<=12	Leg	unknow	>=90	unknow
TARGET-40-PALKDP	<=12	Leg	No	>=90	>50
TARGET-40-PAMHLF	<=12	Leg	No	>=90	unknow
TARGET-40-PAMLKS	<=12	Leg	unknow	>=90	unknow
TARGET-40-PAMZAA	<=12	Leg	unknow	>=90	unknow
TARGET-40-PARUUW	13~18	Leg	unknow	>=90	unknow
TARGET-40-PASFCV	<=12	Leg	No	>=90	unknow
TARGET-40-PATADB	13~18	Leg	No	>=90	unknow
TARGET-40-PATKSS	13~18	Arm	unknow	>=90	unknow
TARGET-40-PATLGY	<=12	Leg	No	>=90	>50
TARGET-40-PATMXR	>=18	Leg	unknow	>=90	unknow
TARGET-40-PATNLI	13~18	Pelvis	No	>=90	>50
TARGET-40-PAVFYF	<=12	Leg	unknow	>=90	unknow
TARGET-40-NAAGJX	<=12	Leg	No	>=90	>50
TARGET-40-NAAHBV	13~18	Leg	No	>=90	>50
TARGET-40-PAKZZK	13~18	Leg	No	>=90	>50
TARGET-40-PAMXGP	<=12	Leg	No	>=90	>50
TARGET-40-PANBZI	13~18	Leg	No	>=90	>50
TARGET-40-PATPBS	13~18	Leg	No	>=90	>50
TARGET-40-PATXFN	13~18	Leg	No	>=90	>50
TARGET-40-PAVXDP	13~18	Leg	No	>=90	>50
TARGET-40-0A4I6O	>=18	Arm	Yes	50~90	>50
TARGET-40-NAAEDB	>=18	Leg	No	50~90	>50
TARGET-40-NAAGJK	13~18	Leg	No	50~90	>50
TARGET-40-NAAGZY	<=12	Leg	No	50~90	>50
TARGET-40-NAAHBH	13~18	Leg	No	50~90	>50
TARGET-40-NAAHCG	13~18	Leg	No	50~90	>50
TARGET-40-PALHRL	13~18	Leg	Yes	50~90	>50
TARGET-40-PAMJXS	<=12	Arm	No	50~90	>50
TARGET-40-PANZHX	13~18	Leg	No	50~90	>50
TARGET-40-PASDUJ	<=12	Arm	No	50~90	>50
TARGET-40-PASJST	<=12	Leg	No	50~90	>50
TARGET-40-0A4HX8	>=18	Leg	Yes	50~90	>50
TARGET-40-NAAFJL	13~18	Leg	unknow	50~90	<=50
TARGET-40-NAAFJP	13~18	Leg	No	50~90	>50
TARGET-40-NAAFKB	>=18	Leg	unknow	50~90	<=50
TARGET-40-NAAGJS	<=12	Leg	No	50~90	>50
TARGET-40-NAAGJU	<=12	Leg	unknow	50~90	>50
TARGET-40-NAAGKH	>=18	Leg	No	50~90	>50
TARGET-40-NAAGKN	>=18	Leg	unknow	50~90	>50
TARGET-40-NAAHAA	>=18	Leg	unknow	50~90	unknow
TARGET-40-NAAHBR	13~18	Leg	No	50~90	>50
TARGET-40-NAAHBZ	<=12	Leg	unknow	50~90	>50
TARGET-40-PAKXLD	13~18	Leg	unknow	50~90	>50
TARGET-40-PALWWX	<=12	Leg	unknow	50~90	>50
TARGET-40-PAMMGP	>=18	Leg	No	50~90	>50
TARGET-40-PAMRHD	<=12	Leg	unknow	50~90	>50
TARGET-40-PAMYYJ	13~18	Other	unknow	50~90	unknow
TARGET-40-PARBGW	<=12	Leg	unknow	50~90	>50
TARGET-40-PARKAF	13~18	Leg	No	50~90	unknow
TARGET-40-PARRXH	>=18	unknow	unknow	50~90	unknow
TARGET-40-PARVXK	<=12	Leg	unknow	50~90	>50
TARGET-40-PARXNJ	13~18	Leg	unknow	50~90	>50
TARGET-40-PASFIW	13~18	Leg	unknow	50~90	<=50
TARGET-40-PATLYM	<=12	Leg	No	50~90	>50
TARGET-40-PAVDTY	13~18	Leg	unknow	50~90	>50
TARGET-40-NAAEDH	13~18	Leg	No	50~90	<=50
TARGET-40-NAAFJV	>=18	Leg	No	50~90	<=50
TARGET-40-PASYUK	13~18	Leg	No	50~90	<=50
TARGET-40-0A4HMC	>=18	Leg	No	unknow	unknow
TARGET-40-0A4HXO	>=18	Leg	No	unknow	unknow
TARGET-40-0A4HXS	>=18	Leg	Yes	unknow	unknow
TARGET-40-0A4I4A	>=18	Other	No	unknow	unknow
TARGET-40-0A4I65	13~18	Arm	unknow	unknow	<=50
TARGET-40-0A4I8S	13~18	Leg	unknow	unknow	unknow
TARGET-40-NAAEDD	13~18	Leg	unknow	unknow	unknow
TARGET-40-NAAFJN	13~18	Leg	No	unknow	>50
TARGET-40-NAAFKE	>=18	Leg	unknow	unknow	unknow
TARGET-40-NAAGJR	<=12	Leg	unknow	unknow	unknow
TARGET-40-NAAGJT	>=18	Leg	No	unknow	unknow
TARGET-40-NAAHBI	<=12	Leg	No	unknow	unknow
TARGET-40-NAAHBK	13~18	Leg	No	unknow	<=50
TARGET-40-NAAHBM	13~18	Leg	No	unknow	>50
TARGET-40-NAAHBT	<=12	Leg	No	unknow	unknow
TARGET-40-NAAHCU	<=12	Leg	Yes	unknow	unknow
TARGET-40-NAAHDA	13~18	Leg	No	unknow	>50
TARGET-40-NAAHDD	<=12	Leg	Yes	unknow	unknow
TARGET-40-NAASJK	13~18	Leg	Yes	unknow	unknow
TARGET-40-PAIWEV	13~18	Leg	unknow	unknow	unknow
TARGET-40-PANGPE	13~18	Arm	No	unknow	<=50
TARGET-40-PANGRW	13~18	Leg	No	unknow	<=50
TARGET-40-PANMGS	<=12	Other	No	unknow	unknow
TARGET-40-PANMIG	13~18	Leg	unknow	unknow	unknow
TARGET-40-PANNCR	>=18	Arm	No	unknow	<=50
TARGET-40-PANXSC	13~18	Arm	No	unknow	<=50
TARGET-40-PAPKME	13~18	Leg	No	unknow	unknow
TARGET-40-PAPKWD	<=12	Leg	unknow	unknow	unknow
TARGET-40-PAPWWC	<=12	Leg	Yes	unknow	unknow
TARGET-40-PAPXGT	<=12	Pelvis	Yes	unknow	unknow
TARGET-40-PARKBJ	<=12	Leg	No	unknow	unknow
TARGET-40-PASFFZ	>=18	Leg	Yes	unknow	unknow
TARGET-40-PASSLM	<=12	Arm	No	unknow	>50
TARGET-40-PATNZB	13~18	Leg	No	unknow	<=50
TARGET-40-PAUHGA	13~18	Leg	unknow	unknow	unknow
TARGET-40-PAUKXW	13~18	Leg	unknow	unknow	unknow
TARGET-40-PAVHJH	13~18	Leg	unknow	unknow	unknow
TARGET-40-NAAGKM	13~18	Leg	unknow	unknow	unknow
TARGET-40-NAAHDI	13~18	Leg	unknow	unknow	unknow
TARGET-40-0A4HYB	>=18	Leg	No	unknow	unknow
TARGET-40-0A4HXV	>=18	Leg	unknow	unknow	unknow
TARGET-40-0A4I0W	>=18	Leg	Yes	unknow	unknow
TARGET-40-0A4I3W	>=18	Leg	unknow	unknow	>50
TARGET-40-0A4I42	13~18	Leg	unknow	unknow	unknow
TARGET-40-0A4I48	13~18	Leg	Yes	unknow	unknow
TARGET-40-0A4I4O	>=18	Leg	unknow	unknow	unknow
TARGET-40-0A4I5B	>=18	Arm	Yes	unknow	<=50
TARGET-40-0A4I5I	>=18	Leg	unknow	unknow	unknow
TARGET-40-0A4I8O	13~18	Leg	unknow	unknow	unknow
TARGET-40-0A4I8Q	>=18	Leg	unknow	unknow	unknow
TARGET-40-0A4I8U	>=18	Leg	unknow	unknow	unknow
TARGET-40-0A4I9I	>=18	Leg	unknow	unknow	>50
TARGET-40-NAAECZ	>=18	Leg	unknow	unknow	unknow
TARGET-40-NAAEDA	<=12	Leg	unknow	unknow	unknow
TARGET-40-NAAEDG	>=18	Leg	unknow	unknow	unknow
TARGET-40-NAAEDI	13~18	Leg	unknow	unknow	>50
TARGET-40-NAAFJM	13~18	Leg	unknow	unknow	unknow
TARGET-40-NAAFJR	>=18	Leg	Yes	unknow	>50
TARGET-40-NAAFJS	>=18	Leg	Yes	unknow	<=50
TARGET-40-NAAFJX	>=18	Arm	unknow	unknow	unknow
TARGET-40-NAAFJY	>=18	Leg	unknow	unknow	unknow
TARGET-40-NAAFKA	>=18	Arm	unknow	unknow	unknow
TARGET-40-NAAFKI	>=18	Leg	unknow	unknow	>50
TARGET-40-NAAGJL	13~18	Leg	Yes	unknow	unknow
TARGET-40-NAAGJV	13~18	Leg	unknow	unknow	unknow
TARGET-40-NAAGJW	<=12	Arm	unknow	unknow	>50
TARGET-40-NAAGJZ	13~18	Leg	unknow	unknow	unknow
TARGET-40-NAAGKA	<=12	Arm	unknow	unknow	unknow
TARGET-40-NAAGKD	>=18	Arm	unknow	unknow	unknow
TARGET-40-NAAGKK	13~18	Arm	No	unknow	unknow
TARGET-40-NAAGKL	13~18	Other	unknow	unknow	unknow
TARGET-40-NAAGZW	>=18	Leg	Yes	unknow	unknow
TARGET-40-NAAGZX	<=12	Leg	unknow	unknow	unknow
TARGET-40-NAAHAB	<=12	Leg	unknow	unknow	>50
TARGET-40-NAAHAC	13~18	Leg	unknow	unknow	unknow
TARGET-40-NAAHBJ	>=18	Leg	unknow	unknow	unknow
TARGET-40-NAAHBN	<=12	Arm	Yes	unknow	unknow
TARGET-40-NAAHBP	13~18	Leg	unknow	unknow	unknow
TARGET-40-NAAHBS	<=12	Leg	unknow	unknow	unknow
TARGET-40-NAAHBU	<=12	Leg	unknow	unknow	unknow
TARGET-40-NAAHBW	13~18	Arm	unknow	unknow	unknow
TARGET-40-NAAHCC	13~18	Leg	unknow	unknow	unknow
TARGET-40-NAAHCD	13~18	Leg	unknow	unknow	unknow
TARGET-40-NAAHCE	>=18	Leg	unknow	unknow	>50
TARGET-40-NAAHCF	13~18	Leg	unknow	unknow	unknow
TARGET-40-NAAHCK	13~18	Leg	unknow	unknow	>50
TARGET-40-NAAHCM	13~18	Leg	No	unknow	unknow
TARGET-40-NAAHCP	13~18	Leg	Yes	unknow	unknow
TARGET-40-NAAHCR	13~18	Leg	unknow	unknow	unknow
TARGET-40-NAAHCV	<=12	Other	unknow	unknow	unknow
TARGET-40-NAAHCW	<=12	Leg	No	unknow	unknow
TARGET-40-NAAHCY	13~18	Leg	unknow	unknow	unknow
TARGET-40-NAAHDC	<=12	Other	unknow	unknow	unknow
TARGET-40-NAAHDJ	<=12	Leg	unknow	unknow	unknow
TARGET-40-NAAHDK	<=12	Leg	unknow	unknow	>50
TARGET-40-NAAHDM	<=12	Leg	unknow	unknow	unknow
TARGET-40-NAAIBU	<=12	Leg	unknow	unknow	unknow
TARGET-40-NAAIBW	<=12	unknow	unknow	unknow	>50
TARGET-40-NAASJI	>=18	Leg	Yes	unknow	unknow
TARGET-40-PAKFVX	13~18	Leg	unknow	unknow	unknow
TARGET-40-PAKGVJ	<=12	Leg	No	unknow	unknow
TARGET-40-PAKRHV	13~18	Leg	Yes	unknow	unknow
TARGET-40-PAKUZU	>=18	Leg	unknow	unknow	>50
TARGET-40-PALFYN	13~18	Leg	unknow	unknow	unknow
TARGET-40-PALKGN	13~18	Leg	unknow	unknow	unknow
TARGET-40-PALTJB	13~18	Leg	unknow	unknow	>50
TARGET-40-PALZGU	13~18	Leg	Yes	unknow	unknow
TARGET-40-PAMCVZ	13~18	Arm	Yes	unknow	unknow
TARGET-40-PAMEKS	<=12	Arm	unknow	unknow	unknow
TARGET-40-PAMPSS	13~18	Leg	unknow	unknow	unknow
TARGET-40-PAMTCM	13~18	Leg	unknow	unknow	unknow
TARGET-40-PAMVMI	13~18	Leg	unknow	unknow	unknow
TARGET-40-PANCFH	<=12	Leg	unknow	unknow	unknow
TARGET-40-PANSAN	<=12	Leg	unknow	unknow	unknow
TARGET-40-PANSEN	13~18	Leg	unknow	unknow	<=50
TARGET-40-PANZZJ	>=18	Leg	unknow	unknow	unknow
TARGET-40-PAPIJR	<=12	Leg	unknow	unknow	unknow
TARGET-40-PAPNVD	13~18	Leg	unknow	unknow	unknow
TARGET-40-PAPXWB	13~18	Leg	Yes	unknow	<=50
TARGET-40-PARDAX	<=12	Leg	unknow	unknow	unknow
TARGET-40-PARFTG	13~18	Leg	unknow	unknow	unknow
TARGET-40-PARGTM	13~18	Leg	unknow	unknow	unknow
TARGET-40-PARJXU	<=12	Leg	unknow	unknow	unknow
TARGET-40-PARTUG	13~18	Pelvis	unknow	unknow	unknow
TARGET-40-PARYDD	<=12	Leg	Yes	unknow	unknow
TARGET-40-PARZAR	13~18	Leg	unknow	unknow	<=50
TARGET-40-PASEBY	<=12	Leg	unknow	unknow	>50
TARGET-40-PASEFS	>=18	Leg	unknow	unknow	unknow
TARGET-40-PASKZZ	13~18	Leg	No	unknow	unknow
TARGET-40-PASNCK	13~18	Leg	unknow	unknow	unknow
TARGET-40-PASUUH	13~18	Leg	unknow	unknow	<=50
TARGET-40-PATEAN	13~18	Leg	unknow	unknow	unknow
TARGET-40-PATFVE	>=18	Leg	Yes	unknow	unknow
TARGET-40-PATJVI	13~18	Leg	unknow	unknow	unknow
TARGET-40-PATMIF	<=12	Arm	unknow	unknow	unknow
TARGET-40-PATMPU	13~18	Leg	unknow	unknow	unknow
TARGET-40-PATUXZ	13~18	Leg	unknow	unknow	unknow
TARGET-40-PAUJZR	<=12	Leg	unknow	unknow	unknow
TARGET-40-PAUTWB	13~18	Leg	unknow	unknow	unknow
TARGET-40-PAUUML	<=12	Leg	unknow	unknow	unknow
TARGET-40-PAUVKL	<=12	Leg	unknow	unknow	>50
TARGET-40-PAUYTT	>=18	Leg	No	unknow	unknow
TARGET-40-PAVALD	13~18	Leg	No	unknow	unknow
TARGET-40-PAVCLP	<=12	Arm	unknow	unknow	unknow
TARGET-40-PAVDSN	13~18	Leg	unknow	unknow	unknow
TARGET-40-PAVDYY	13~18	Leg	unknow	unknow	unknow
TARGET-40-PAVECB	<=12	Leg	unknow	unknow	unknow
TARGET-40-PAVEMA	<=12	Leg	unknow	unknow	unknow
TARGET-40-PAVPHS	<=12	Leg	unknow	unknow	<=50
TARGET-40-PAVTME	13~18	Leg	unknow	unknow	unknow
TARGET-40-PAVUKR	<=12	Other	unknow	unknow	<=50
